# Supplementary material for: Efficacy of Wolbachia-based mosquito control: Predictions of a spatially discrete mathematical model
Source: PLoS One. 2024 Mar 4;19(3):e0297964. doi: 10.1371/journal.pone.0297964 (PMC10911593; doi:10.1371/journal.pone.0297964)
Supplement: S1 Appendix — Derives Eq (17). (ZIP) [file pone.0297964.s001.zip › SI.tex]

% Template for PLoS
% Version 3.6 Aug 2022
%
% % % % % % % % % % % % % % % % % % % % % %
%
% -- IMPORTANT NOTE
%
% This template contains comments intended 
% to minimize problems and delays during our production 
% process. Please follow the template instructions
% whenever possible.
%
% % % % % % % % % % % % % % % % % % % % % % % 
%
% Once your paper is accepted for publication, 
% PLEASE REMOVE ALL TRACKED CHANGES in this file 
% and leave only the final text of your manuscript. 
% PLOS recommends the use of latexdiff to track changes during review, as this will help to maintain a clean tex file.
% Visit https://www.ctan.org/pkg/latexdiff?lang=en for info or contact us at latex@plos.org.
%
%
% There are no restrictions on package use within the LaTeX files except that no packages listed in the template may be deleted.
%
% Please do not include colors or graphics in the text.
%
% The manuscript LaTeX source should be contained within a single file (do not use \input, \externaldocument, or similar commands).
%
% % % % % % % % % % % % % % % % % % % % % % %
%
% -- FIGURES AND TABLES
%
% Please include tables/figure captions directly after the paragraph where they are first cited in the text.
%
% DO NOT INCLUDE GRAPHICS IN YOUR MANUSCRIPT
% - Figures should be uploaded separately from your manuscript file. 
% - Figures generated using LaTeX should be extracted and removed from the PDF before submission. 
% - Figures containing multiple panels/subfigures must be combined into one image file before submission.
% For figure citations, please use "Fig" instead of "Figure".
% See http://journals.plos.org/plosone/s/figures for PLOS figure guidelines.
%
% Tables should be cell-based and may not contain:
% - spacing/line breaks within cells to alter layout or alignment
% - do not nest tabular environments (no tabular environments within tabular environments)
% - no graphics or colored text (cell background color/shading OK)
% See http://journals.plos.org/plosone/s/tables for table guidelines.
%
% For tables that exceed the width of the text column, use the adjustwidth environment as illustrated in the example table in text below.
%
% % % % % % % % % % % % % % % % % % % % % % % %
%
% -- EQUATIONS, MATH SYMBOLS, SUBSCRIPTS, AND SUPERSCRIPTS
%
% IMPORTANT
% Below are a few tips to help format your equations and other special characters according to our specifications. For more tips to help reduce the possibility of formatting errors during conversion, please see our LaTeX guidelines at http://journals.plos.org/plosone/s/latex
%
% For inline equations, please be sure to include all portions of an equation in the math environment.  For example, x$^2$ is incorrect; this should be formatted as $x^2$ (or $\mathrm{x}^2$ if the romanized font is desired).
%
% Do not include text that is not math in the math environment. For example, CO2 should be written as CO\textsubscript{2} instead of CO$_2$.
%
% Please add line breaks to long display equations when possible in order to fit size of the column. 
%
% For inline equations, please do not include punctuation (commas, etc) within the math environment unless this is part of the equation.
%
% When adding superscript or subscripts outside of brackets/braces, please group using {}.  For example, change "[U(D,E,\gamma)]^2" to "{[U(D,E,\gamma)]}^2". 
%
% Do not use \cal for caligraphic font.  Instead, use \mathcal{}
%
% % % % % % % % % % % % % % % % % % % % % % % % 
%
% Please contact latex@plos.org with any questions.
%
% % % % % % % % % % % % % % % % % % % % % % % %

\documentclass[10pt,letterpaper]{article}
\usepackage[top=0.85in,left=2.75in,footskip=0.75in]{geometry}

% amsmath and amssymb packages, useful for mathematical formulas and symbols
\usepackage{amsmath,amssymb}

% Use adjustwidth environment to exceed column width (see example table in text)
\usepackage{changepage}

% textcomp package and marvosym package for additional characters
\usepackage{textcomp,marvosym}

% cite package, to clean up citations in the main text. Do not remove.
\usepackage{cite}

% Use nameref to cite supporting information files (see Supporting Information section for more info)
\usepackage{nameref,hyperref}

% line numbers
\usepackage[right]{lineno}

% ligatures disabled
\usepackage[nopatch=eqnum]{microtype}
\DisableLigatures[f]{encoding = *, family = * }

% color can be used to apply background shading to table cells only
\usepackage[table]{xcolor}

% array package and thick rules for tables
\usepackage{array}

% create "+" rule type for thick vertical lines
\newcolumntype{+}{!{\vrule width 2pt}}

% create \thickcline for thick horizontal lines of variable length
\newlength\savedwidth
\newcommand\thickcline[1]{%
  \noalign{\global\savedwidth\arrayrulewidth\global\arrayrulewidth 2pt}%
  \cline{#1}%
  \noalign{\vskip\arrayrulewidth}%
  \noalign{\global\arrayrulewidth\savedwidth}%
}

% \thickhline command for thick horizontal lines that span the table
\newcommand\thickhline{\noalign{\global\savedwidth\arrayrulewidth\global\arrayrulewidth 2pt}%
\hline
\noalign{\global\arrayrulewidth\savedwidth}}


% Remove comment for double spacing
%\usepackage{setspace} 
%\doublespacing

% Text layout
\raggedright
\setlength{\parindent}{0.5cm}
\textwidth 5.25in 
\textheight 8.75in

% Bold the 'Figure #' in the caption and separate it from the title/caption with a period
% Captions will be left justified
\usepackage[aboveskip=1pt,labelfont=bf,labelsep=period,justification=raggedright,singlelinecheck=off]{caption}
\renewcommand{\figurename}{Fig}

% Use the PLoS provided BiBTeX style
\bibliographystyle{plos2015}

% Remove brackets from numbering in List of References
\makeatletter
\renewcommand{\@biblabel}[1]{\quad#1.}
\makeatother


% Header and Footer with logo
\usepackage{lastpage,fancyhdr,graphicx}
\usepackage{epstopdf}
%\pagestyle{myheadings}
\pagestyle{fancy}
\fancyhf{}
%\setlength{\headheight}{27.023pt}
%\lhead{\includegraphics[width=2.0in]{PLOS-submission.eps}}
\rfoot{\thepage/\pageref{LastPage}}
\renewcommand{\headrulewidth}{0pt}
\renewcommand{\footrule}{\hrule height 2pt \vspace{2mm}}
\fancyheadoffset[L]{2.25in}
\fancyfootoffset[L]{2.25in}
\lfoot{\today}

%% Include all macros below
\DeclareMathOperator{\erfinv}{erf^{-1}}

%% END MACROS SECTION


\begin{document}
\vspace*{0.2in}

% Title must be 250 characters or less.
\begin{flushleft}
{\Large
\textbf\newline{Supporting Information for
``Efficacy of {\em Wolbachia}-based mosquito control:  Predictions of a spatially discrete mathematical model''} % Please use "sentence case" for title and headings (capitalize only the first word in a title (or heading), the first word in a subtitle (or subheading), and any proper nouns).
}
\newline
% Insert author names, affiliations and corresponding author email (do not include titles, positions, or degrees).
\\
David Dye\textsuperscript{1},
John W. Cain\textsuperscript{1*}
\\
\bigskip
\textbf{1} Department of Mathematics, Harvard University, Cambridge, MA
\\
\bigskip

% Insert additional author notes using the symbols described below. Insert symbol callouts after author names as necessary.
% 
% Remove or comment out the author notes below if they aren't used.
%

% Use the asterisk to denote corresponding authorship and provide email address in note below.
* jcain2@math.harvard.edu

\end{flushleft}

% Please keep the abstract below 300 words
% \section*{Abstract}

%\linenumbers

% Use "Eq" instead of "Equation" for equation citations.


%%%%%%%%%%%%%%%%%%%%%%%%%%%%%%%%%%%%%%%%%%%%%%%%%%%%%%%%%%%%%%%%%%%%%%%%%%%%%%%%%%%%%%%%%%%%%%%%%%%%
%%%%%%%%%%%%%%%%%%%%%%%%%%%%%%%%%%%%%%%%%%%%%%%%%%%%%%%%%%%%%%%%%%%%%%%%%%%%%%%%%%%%%%%%%%%%%%%%%%%%

\section*{Appendix: Estimating {\em m} From a Probability Density Function}

Here, we derive Eq.~(17) from the main text,
obtaining an estimate for $m$ for any radially-symmetric probability density function (PDF).
For convenient reference, we restate the equation
\begin{equation}
    m(x^*) = \frac{1}{2\pi t}\int_{0}^{2\pi} \int_{0}^{r^*} \frac{p(r\cos{\theta} + x^*, r\sin{\theta})}{\sqrt{(r\cos{\theta} + x^*)^2 
             + (r\sin{\theta})^2}} \: r~dr~d\theta
\end{equation}
and recall that $x^*$ represents the distance separating the centers of two circular habitats of radius $r^*$. The 
variable $t$ is the time elapsed during the experimental period used to estimate the PDF, denoted by $p$.

The migration parameter $m$ represents the proportion of the mosquito population in a habitat that moves 
from that habitat to another per unit time.  A dispersal kernel is the PDF describing the probability that a mosquito 
can be found some distance away from the distribution's center. Dispersal kernels can be approximated from MRR data, 
by measuring mosquito displacement from a release point after some amount of time $t$ has elapsed.  
The PDF can be used to compute the probability $P$ that a mosquito from one habitat is located in the other habitat after 
a time $t$ has elapsed.  Naturally, the probability that a mosquito has traveled a distance $x$ depends upon $t$.
Over short time scales, perhaps the simplest assumption regarding the temporal evolution of a dispersal kernel is
that of linear radial growth; see~\cite{Hallatschek}, particularly Figure 1(a) of that article.  With this assumption, 
the relationship between $m(x^*)$, $t$, and the probability $P(x^*)$ is given by
\begin{equation}\label{m_from_probability_and_time}
    m(x^*) = \frac{P(x^*)}{t}.
\end{equation}

To use Eq.~(\ref{m_from_probability_and_time}), $p(x,y)$ must be converted to $P(x^*)$, the probability of a 
mosquito from one habitat being located in the region of the second habitat. Assume that mosquitoes are dispersed 
radially from the center of each habitat as described by the PDF. Then, there will be some radius $r^*$ 
encompassing a proportion $q$ of that habitat's mosquito population.

The dispersal kernel PDF is the probability density function of being some distance away from the distribution's 
center in any direction. However, a habitat is located at some specific location away. Therefore, the dispersal 
kernel PDF must be converted to a dispersal location kernel PDF (denoted by $p_L$), which is done by dividing 
by $2 \pi r$ \cite{KernelTextbook}. In Cartesian coordinates,
\begin{equation}
    p_L(x, y) = \frac{p(x, y)}{2\pi\sqrt{x^2 + y^2}}.
\end{equation}
Now, it is possible to integrate over a specific region in 2D space. Define an $x$, $y$ plane with the center of 
Habitat A at the origin. Then, the center of Habitat A's mosquito distribution is also at the origin. Let Habitat 
B be a circular region a distance of $x^*$ away from Habitat A along the $x$ axis. Because $p_L$ is radially 
symmetric, the axes of the coordinate plane and the location of Habitat B with respect to them are arbitrary, as 
long as the distance from Habitat A to Habitat B is always $x^*$. See Fig.~\ref{dispersal_kernel_figure_3}.
\begin{figure}
  \centering 
  \includegraphics[width=.45\linewidth]{figures/figureSI-1.png}
  \caption{The probability of a mosquito being in the green region of Habitat B is given by the dispersal location 
  kernel integrated over the green region. The purple region represents the mosquito's home habitat, Habitat A. The 
  distance separating the centers of the habitats is $x^*$, and the radii of the habitats are both $r^*$.}
  \label{dispersal_kernel_figure_3}
\end{figure}

This is enough information to integrate $p_L(x, y)$ from Habitat A over the region of Habitat B, which results 
in the probability of a Habitat A mosquito being in Habitat B. The integral is given by the following:
\begin{equation}
    P(x^*) = \frac{1}{2\pi}\int_{x^*-r^*}^{x^*+r^*} 
    \int_{-\sqrt{(r^*)^2-(x-x^*)^2}}^{\sqrt{(r^*)^2-(x-x^*)^2}} \frac{p(x, y)}{\sqrt{x^2 + y^2}}~dy~dx.
\end{equation}
Shifting coordinates by substituting $u = x - x^*$,
\begin{equation}\label{cartesian_probability_double_integral_GENERAL}
    P(x^*) = \frac{1}{2\pi}\int_{-r^*}^{r^*} \int_{-\sqrt{(r^*)^2-(u)^2}}^{\sqrt{(r^*)^2-(u)^2}} 
    \frac{p(u + x^*, y)}{\sqrt{(u+x^*)^2 + y^2}}~dy~du.
\end{equation}
Graphically, the last step shifted the coordinate plane such that Habitat B is centered around the origin. This is 
shown in Fig.~\ref{dispersal_kernel_figure_4}.

\begin{figure}
  \centering 
  \includegraphics[width=.45\linewidth]{figures/figureSI-2.png}
  \caption{The coordinate plane has been shifted so Habitat B is at the origin.}
  \label{dispersal_kernel_figure_4}
\end{figure}

The bounds of integration of Eq.~(\ref{cartesian_probability_double_integral_GENERAL}) are nicer if the 
integral is converted to polar coordinates. With $y = r\sin{\theta}$ and $u = r\cos{\theta}$, one obtains
\begin{equation}\label{probability_double_integral_GENERAL}
    P(x^*) = \frac{1}{2\pi}\int_{0}^{2\pi} \int_{0}^{r^*} 
    \frac{p(r\cos{\theta} + x^*, r\sin{\theta})}{\sqrt{(r\cos{\theta}+x^*)^2 + (r\sin{\theta})^2}}~r~dr~d\theta.
\end{equation}
Eq.~(\ref{probability_double_integral_GENERAL}) gives the probability that a mosquito will be in an idealized 
circular habitat of radius $r^*$ a distance $x^*$ away from the center of its original habitat. It is true for any 
radially-symmetric dispersal kernel $p(x, y)$.
Substituting Eq.~(\ref{probability_double_integral_GENERAL}) into
Eq.~(\ref{m_from_probability_and_time}) yields 
\begin{equation}
    m(x^*) = \frac{1}{2\pi t}\int_{0}^{2\pi} \int_{0}^{r^*} \frac{p(r\cos{\theta} + x^*, 
r\sin{\theta})}{\sqrt{(r\cos{\theta} + x^*)^2 + (r\sin{\theta})^2}}~r~dr~d\theta,
\end{equation}
the formula for $m$ appearing as Eq.~(17) in the main text.

\begin{thebibliography}{10}

\bibitem{Hallatschek}
Hallatschek O, Fisher DS.
\newblock{{A}cceleration of evolutionary spread by long-range dispersal}.
\newblock Proceedings of the National Academy of Sciences 2014; 111(46):E4911--E4919.

\bibitem{KernelTextbook}
Nathan R, Klein E, Robledo-Arnuncio JJ, Revilla E.
\newblock{{D}ispersal kernels: review}.
\newblock Oxford: Oxford University Press; 2012.

\end{thebibliography}


\end{document}
